# Supplementary material for: Serum Insulin-Like Growth Factor 1 Levels, Facture Risk Assessment Tool Scores and Bone Disorders in Patients with Primary Biliary Cholangitis
Source: Diagnostics (Basel). 2022 Aug 12;12(8):1957. doi: 10.3390/diagnostics12081957 (PMC9407172; doi:10.3390/diagnostics12081957)
Supplement: Supplementary file 1 [file diagnostics-12-01957-s001.zip]

Archive with 1 entries (1 files):
- diagnostics-1833223-supplementary.pdf
